# Supplementary material for: Transcriptomic Analysis of Human Keratinocytes Treated with Galactomyces Ferment Filtrate, a Beneficial Cosmetic Ingredient
Source: J Clin Med. 2022 Aug 9;11(16):4645. doi: 10.3390/jcm11164645 (PMC9409768; doi:10.3390/jcm11164645)
Supplement: Supplementary file 1 [file jcm-11-04645-s001.zip]

Archive with 1 entries (1 files):
- jcm-1828756-supplementary.pdf
